# Supplementary material for: Integrated analysis of genes shared between type 2 diabetes mellitus and osteoporosis
Source: Front Pharmacol. 2024 Jun 20;15:1388205. doi: 10.3389/fphar.2024.1388205 (PMC11222565; doi:10.3389/fphar.2024.1388205)
Supplement: Supplementary file 1 [file Table2.XLSX]

## Sheet: Sheet1
ID	Type
GSM2040051	Ctrl
GSM2040052	Ctrl
GSM2040054	Ctrl
GSM2040057	Ctrl
GSM2040058	Ctrl
GSM2040059	Ctrl
GSM2040060	Ctrl
GSM2040061	Ctrl
GSM2040063	Ctrl
GSM2040064	Ctrl
GSM2040065	Ctrl
GSM2040067	Ctrl
GSM2040068	Ctrl
GSM2040069	Ctrl
GSM2040070	Ctrl
GSM2040071	Ctrl
GSM2040072	Ctrl
GSM2040073	Ctrl
GSM2040075	Ctrl
GSM2040076	Ctrl
GSM2040077	Ctrl
GSM2040078	Ctrl
GSM2040080	Ctrl
GSM2040081	Ctrl
GSM2040083	Ctrl
GSM2040084	Ctrl
GSM2040085	Ctrl
GSM2040086	Ctrl
GSM2040089	Ctrl
GSM2040090	Ctrl
GSM2040091	Ctrl
GSM2040092	Ctrl
GSM2040093	Ctrl
GSM2040094	Ctrl
GSM2040095	Ctrl
GSM2040096	Ctrl
GSM2040097	Ctrl
GSM2040098	Ctrl
GSM2040099	Ctrl
GSM2040100	Ctrl
GSM2040101	Ctrl
GSM2040102	Ctrl
GSM2040103	Ctrl
GSM2040104	Ctrl
GSM2040105	Ctrl
GSM2040106	Ctrl
GSM2040107	Ctrl
GSM2040108	Ctrl
GSM2040109	Ctrl
GSM2040110	Ctrl
GSM2040111	Ctrl
GSM2040112	Ctrl
GSM2040113	Ctrl
GSM2040114	Ctrl
GSM2040117	Ctrl
GSM2040118	Ctrl
GSM2040119	Ctrl
GSM2040120	Ctrl
GSM2040121	Ctrl
GSM2040122	Ctrl
GSM2040123	Ctrl
GSM2040124	Ctrl
GSM2040125	Ctrl
GSM2040128	Ctrl
GSM2040129	Ctrl
GSM2040130	Ctrl
GSM2040131	Ctrl
GSM2040132	Ctrl
GSM2040133	Ctrl
GSM2040137	Ctrl
GSM2040138	Ctrl
GSM2040139	Ctrl
GSM2040140	Ctrl
GSM2040141	Ctrl
GSM2040142	Ctrl
GSM2040143	Ctrl
GSM2040144	Ctrl
GSM2040145	Ctrl
GSM2040146	Ctrl
GSM2040147	Ctrl
GSM2040148	Ctrl
GSM2040149	Ctrl
GSM2040150	Ctrl
GSM2040151	Ctrl
GSM2040155	Ctrl
GSM2040156	Ctrl
GSM2040157	Ctrl
GSM2040158	Ctrl
GSM2040162	Ctrl
GSM2040163	Ctrl
GSM2040164	Ctrl
GSM2040171	Ctrl
GSM2040173	Ctrl
GSM2040174	Ctrl
GSM2040177	Ctrl
GSM2040183	Ctrl
GSM2040184	Ctrl
GSM2040190	Ctrl
GSM2040192	Ctrl
GSM2040193	Ctrl
GSM2040194	Ctrl
GSM2040202	Ctrl
GSM2040204	Ctrl
GSM2040215	Ctrl
GSM2040219	Ctrl
GSM2040220	Ctrl
GSM2040222	Ctrl
GSM2040227	Ctrl
GSM2040228	Ctrl
GSM2040229	Ctrl
GSM2040233	Ctrl
GSM2040237	Ctrl
GSM2040241	Ctrl
GSM2040242	Ctrl
GSM2040243	Ctrl
GSM2040247	Ctrl
GSM2040049	T2DM
GSM2040050	T2DM
GSM2040053	T2DM
GSM2040055	T2DM
GSM2040056	T2DM
GSM2040062	T2DM
GSM2040066	T2DM
GSM2040074	T2DM
GSM2040079	T2DM
GSM2040082	T2DM
GSM2040087	T2DM
GSM2040088	T2DM
GSM2040115	T2DM
GSM2040116	T2DM
GSM2040126	T2DM
GSM2040127	T2DM
GSM2040134	T2DM
GSM2040135	T2DM
GSM2040136	T2DM
GSM2040153	T2DM
GSM2040160	T2DM
GSM2040166	T2DM
GSM2040169	T2DM
GSM2040180	T2DM
GSM2040181	T2DM
GSM2040182	T2DM
GSM2040187	T2DM
GSM2040191	T2DM
GSM2040196	T2DM
GSM2040197	T2DM
GSM2040198	T2DM
GSM2040199	T2DM
GSM2040200	T2DM
GSM2040205	T2DM
GSM2040206	T2DM
GSM2040207	T2DM
GSM2040208	T2DM
GSM2040216	T2DM
GSM2040217	T2DM
GSM2040218	T2DM
GSM2040224	T2DM
GSM2040225	T2DM
GSM2040226	T2DM
GSM2040234	T2DM
GSM2040235	T2DM
GSM2040236	T2DM
GSM2040238	T2DM
GSM2040239	T2DM
GSM2040244	T2DM
GSM2040248	T2DM
GSM2040249	T2DM
GSM2040251	T2DM
GSM2040252	T2DM
GSM2040253	T2DM
GSM2040254	T2DM
