# Supplementary material for: Integrated analysis of genes shared between type 2 diabetes mellitus and osteoporosis
Source: Front Pharmacol. 2024 Jun 20;15:1388205. doi: 10.3389/fphar.2024.1388205 (PMC11222565; doi:10.3389/fphar.2024.1388205)
Supplement: Supplementary file 2 [file DataSheet1.ZIP]

Archive with 5 entries (5 files):
- Data/boneactin.tif
- Data/bonevnn1.tif
- Data/isletactin.tif
- Data/isletvnn1.tif
- Data/Ladder.png
