# Supplementary material for: Integrated analysis of genes shared between type 2 diabetes mellitus and osteoporosis
Source: Front Pharmacol. 2024 Jun 20;15:1388205. doi: 10.3389/fphar.2024.1388205 (PMC11222565; doi:10.3389/fphar.2024.1388205)
Supplement: Supplementary file 5 [file DataSheet2.ZIP]

Archive with 9 entries (9 files):
- Data/Ladder.png
- Data/OVXboneactin.tif
- Data/OVXbonevnn1.tif
- Data/OVXisletactin.jpg
- Data/OVXisletVNN1.jpg
- Data/T2DMboneactin.jpg
- Data/T2DMboneVNN1.jpg
- Data/T2DMisletactin.tif
- Data/T2DMisletvnn1.tif
