# Supplementary material for: Integrated analysis of genes shared between type 2 diabetes mellitus and osteoporosis
Source: Front Pharmacol. 2024 Jun 20;15:1388205. doi: 10.3389/fphar.2024.1388205 (PMC11222565; doi:10.3389/fphar.2024.1388205)
Supplement: Supplementary file 6 [file Table1.XLSX]

## Sheet: Sheet1
ID	Type
GSM179758	Ctrl
GSM179759	Ctrl
GSM179760	Ctrl
GSM179761	Ctrl
GSM179762	Ctrl
GSM179763	Ctrl
GSM179764	Ctrl
GSM179765	Ctrl
GSM179766	Ctrl
GSM179767	Ctrl
GSM1369756	Ctrl
GSM1369757	Ctrl
GSM1369758	Ctrl
GSM1369759	Ctrl
GSM1369760	Ctrl
GSM1369761	Ctrl
GSM1369762	Ctrl
GSM1369763	Ctrl
GSM1369764	Ctrl
GSM1369765	Ctrl
GSM1369766	Ctrl
GSM1369767	Ctrl
GSM1369768	Ctrl
GSM1369769	Ctrl
GSM1369770	Ctrl
GSM1369771	Ctrl
GSM1369772	Ctrl
GSM1369773	Ctrl
GSM1369774	Ctrl
GSM1369775	Ctrl
GSM1369776	Ctrl
GSM1369777	Ctrl
GSM1369778	Ctrl
GSM1369779	Ctrl
GSM1369780	Ctrl
GSM1369781	Ctrl
GSM1369782	Ctrl
GSM1369783	Ctrl
GSM1369784	Ctrl
GSM1369785	Ctrl
GSM1369786	Ctrl
GSM1369787	Ctrl
GSM1369788	Ctrl
GSM1369789	Ctrl
GSM1369790	Ctrl
GSM1369791	Ctrl
GSM1369792	Ctrl
GSM1369793	Ctrl
GSM1369794	Ctrl
GSM1369795	Ctrl
GSM179768	OP
GSM179769	OP
GSM179770	OP
GSM179771	OP
GSM179772	OP
GSM179773	OP
GSM179774	OP
GSM179775	OP
GSM179776	OP
GSM179777	OP
GSM1369796	OP
GSM1369797	OP
GSM1369798	OP
GSM1369799	OP
GSM1369800	OP
GSM1369801	OP
GSM1369802	OP
GSM1369803	OP
GSM1369804	OP
GSM1369805	OP
GSM1369806	OP
GSM1369807	OP
GSM1369808	OP
GSM1369809	OP
GSM1369810	OP
GSM1369811	OP
GSM1369812	OP
GSM1369813	OP
GSM1369814	OP
GSM1369815	OP
GSM1369816	OP
GSM1369817	OP
GSM1369818	OP
GSM1369819	OP
GSM1369820	OP
GSM1369821	OP
GSM1369822	OP
GSM1369823	OP
GSM1369824	OP
GSM1369825	OP
GSM1369826	OP
GSM1369827	OP
GSM1369828	OP
GSM1369829	OP
GSM1369830	OP
GSM1369831	OP
GSM1369832	OP
GSM1369833	OP
GSM1369834	OP
GSM1369835	OP
